# Supplementary material for: Clostridioides difficile Colonization Is Differentially Associated With Gut Microbiome Profiles by Infant Feeding Modality at 3–4 Months of Age
Source: Front Immunol. 2019 Dec 11;10:2866. doi: 10.3389/fimmu.2019.02866 (PMC6917614; doi:10.3389/fimmu.2019.02866)
Supplement: Supplementary file 2 [file Data_Sheet_1.xlsx]

## Sheet: EBF CD-
		Microbiota
		Bifidobacteriaceae (rho)	p-value	Bacteroidaceae (rho)	p-value	Porphyromonadaceae (rho)	p-value	Streptococcaceae (rho)	p-value	Clostridiaceae (rho)	p-value	Lachnospiraceae (rho)	p-value	Peptostreptococcaceae (rho)	p-value	Ruminococcaceae (rho)	p-value	Veillonellaceae (rho)	p-value	Enterobacteriaceae (rho)	p-value	Verrucomicrobiaceae (rho)	p-value
Metabolites	Glutamate	0.1847	0.4274	-0.1284	0.0391	-0.3778	0.1995	-0.2467	0.6634	-0.0153	0.2215	0.2635	0.2705	0.1	0.5077	0.301	0.761	0.2121	0.018	-0.2497	0.6586	0.1111	0.8269
	Acetate	0.2381	0.0153	-0.2242	0.2096	-0.1803	0.1538	0.2171	0.3658	0.0008	0.7256	0.1903	0.9357	0.1967	0.4332	0.043	0.6375	0.067	0.1228	0.1242	0.9709	0.0216	0.8775
	Butyrate	0.0189	0.9125	0.0535	0.6747	-0.0342	0.2766	0.2553	0.6296	0.2633	0.0304	0.0055	0.5876	-0.2152	0.6681	0.4822	0.0041	0.0281	0.1433	-0.21	0.0222	0.0373	0.6778
	Propionate	0.0233	0.4374	0.0128	0.1043	-0.2404	0.6136	-0.1662	0	-0.1066	0.1989	0.2178	0.0377	-0.2057	0.23	0.3127	0.0031	0.2247	0.033	-0.2155	0.0002	0.1858	0.4196
	Succinate	-0.3931	0.0012	0.5812	0	-0.1358	0.4991	-0.2508	0.049	-0.2185	0.2881	-0.0798	0.4756	-0.0382	0.5688	0.091	0.6412	-0.6269	0.0013	-0.245	0.1884	0.1265	0.1245
	Pcresol	-0.0334	0.9894	0.2152	0.1611	-0.2151	0.2154	-0.1257	0.4129	0.0251	0.9664	0.1593	0.2223	-0.082	0.6363	0.2112	0.1326	-0.3416	0.0482	-0.1877	0.1513	-0.0995	0.4993
	SIgA	-0.3049	0.1889	0.125	0.1741	0.2985	0.2943	0.1849	0.0072	-0.0568	0.0503	-0.1102	0.0004	0.0535	0.0169	-0.2386	0.0001	-0.0906	0.2036	0.2597	0.0039	-0.2608	0.815

## Sheet: EBF CD+
		Microbiota
		Bifidobacteriaceae (rho)	p-value	Bacteroidaceae (rho)	p-value	Porphyromonadaceae (rho)	p-value	Streptococcaceae (rho)	p-value	Clostridiaceae (rho)	p-value	Lachnospiraceae (rho)	p-value	Peptostreptococcaceae (rho)	p-value	Ruminococcaceae (rho)	p-value	Veillonellaceae (rho)	p-value	Enterobacteriaceae (rho)	p-value	Verrucomicrobiaceae (rho)	p-value
Metabolites	Glutamate	0.4011	0.1848	-0.1293	0.2691	0.0709	0.5745	0.2582	0.1205	0.0934	0.4575	-0.1813	0.0609	0.7387	0.8293	0.1293	0.0732	-0.3242	0.9356	0.0934	0.5458	0.359	0.5127
	Acetate	0.5604	0.0055	-0.2669	0.3185	-0.3883	0.9253	0.467	0.756	0.5824	0.1359	0.044	0.0209	0.5519	0.05	-0.542	0.656	0.1648	0.9465	0.5934	0.6381	-0.0179	0.201
	Butyrate	0.1758	0.7669	-0.2669	0.7197	0.0964	0.5461	0.3022	0.3116	0.2802	0.9235	-0.3077	0.0004	0.3962	0.922	0.3466	0.0013	-0.1099	0.9232	-0.1374	0.0004	0.1256	0.0143
	Propionate	0.4286	0.5875	-0.0523	0.2174	-0.0142	0.361	0.3022	0.03	0.3791	0.4928	0.1813	0.0016	0.4896	0.8529	-0.0358	0.1053	0.3077	0.0133	-0.0714	0	0.2842	0.0202
	Succinate	-0.1429	0.3278	0.3549	0.2161	-0.2664	0.6439	0.1703	0.3514	-0.1538	0.9575	-0.1374	0.6136	-0.2519	0.619	-0.077	0.8413	-0.3626	0.086	0.1703	0.53	-0.5803	0.0866
	Pcresol	0.4659	0.2195	-0.3978	0.7265	0.379	0.3076	0.4241	0.4816	0.3106	0.4114	-0.1075	0.0243	0.4615	0.7565	0.2662	0.0807	-0.227	0.9297	-0.1434	0.0268	0.4683	0.0155
	SIgA	-0.0495	0.8513	0.0413	0.593	0.0113	0.4837	0.0549	0.0024	0.2637	0.5006	-0.0659	0.0309	0.1698	0.9395	-0.3384	0.0007	-0.2253	0.8682	0.6209	0.0141	-0.1526	0.0751

## Sheet: PBF CD-
		Microbiota
		Bifidobacteriaceae (rho)	p-value	Bacteroidaceae (rho)	p-value	Porphyromonadaceae (rho)	p-value	Streptococcaceae (rho)	p-value	Clostridiaceae (rho)	p-value	Lachnospiraceae (rho)	p-value	Peptostreptococcaceae (rho)	p-value	Ruminococcaceae (rho)	p-value	Veillonellaceae (rho)	p-value	Enterobacteriaceae (rho)	p-value	Verrucomicrobiaceae (rho)	p-value
Metabolites	Glutamate	0.1787	0.4077	-0.2563	0.314	-0.1954	0.8958	-0.173	0.4597	0.2804	0.1508	0.1063	0.6811	-0.0735	0.2767	-0.2883	0.2936	-0.0351	0.578	-0.0262	0.4896	0.199	0.192
	Acetate	0.4479	0.1077	-0.0533	0.8051	-0.143	0.0362	0.1768	0.3021	0.0784	0.5834	0.2942	0.001	0.2311	0.0917	0.2704	0.2511	0.1912	0.4379	-0.0521	0.1097	-0.0345	0.7468
	Butyrate	0.0809	0.9294	-0.0196	0.5962	-0.4218	0.2926	0.0662	0.1541	0.2303	0.0565	0.3317	0	-0.1528	0.1398	0.2348	0	0.3658	0.1486	-0.1775	0.0214	0.1988	0.5988
	Propionate	0.1233	0.5308	0.0512	0.208	0.0813	0.1899	-0.1479	0.0005	-0.0207	0.7534	0.0027	0.7462	-0.1293	0.1442	-0.0149	0.1443	-0.0986	0.9615	-0.1832	0.0261	0.0988	0.29
	Succinate	0.1494	0.1078	0.0826	0.0001	0.3154	0.0872	-0.0478	0.3271	-0.2861	0.334	-0.3157	0.0269	-0.0711	0.403	-0.2636	0.0845	-0.4923	0	0.129	0.8452	-0.0608	0.4255
	Pcresol	-0.0557	0.1683	0.0557	0.6901	0.2476	0.0185	-0.2785	0.0141	-0.2786	0.3111	-0.1671	0.3707	-0.0449	0.5863	0.1772	0.0619	-0.0557	0.924	-0.1671	0.0341	-0.0989	0.3249
	SIgA	0.0478	0.6758	-0.1144	0.7243	-0.0819	0.0401	0.2282	0.0325	-0.0751	0.1399	-0.2948	0.163	-0.0703	0.6306	0.0798	0.0023	0.0541	0.5704	0.2794	0.035	0.0087	0.7764

## Sheet: PBF CD+
		Microbiota
Metabolites		Bifidobacteriaceae (rho)	p-value	Bacteroidaceae (rho)	p-value	Porphyromonadaceae (rho)	p-value	Streptococcaceae (rho)	p-value	Clostridiaceae (rho)	p-value	Lachnospiraceae (rho)	p-value	Peptostreptococcaceae (rho)	p-value	Ruminococcaceae (rho)	p-value	Veillonellaceae (rho)	p-value	Enterobacteriaceae (rho)	p-value	Verrucomicrobiaceae (rho)	p-value
	Glutamate	-0.1569	0.2917	-0.2178	0.1356	0.0822	0.4415	0.2719	0.5348	0.3652	0.0543	0.2253	0.2651	0.279	0.151	-0.0233	0.7353	-0.0352	0.4278	0.2964	0.0154	-0.0206	0.4087
	Acetate	0.3296	0.0115	-0.2028	0.1444	-0.0904	0.675	0.0749	0.9505	0.2209	0.618	-0.0038	0.8036	0.0958	0.7343	0.1368	0.9857	0.375	0.1885	-0.0831	0.377	0.13	0.5148
	Butyrate	0.1145	0.2218	-0.3081	0.007	-0.1462	0.1538	0.1029	0.5342	0.4647	0.0064	0.2786	0.0013	0.522	0.008	0.2448	0.0017	0.1494	0.9927	0.2109	0.9297	0.2005	0.365
	Propionate	0.0626	0.6125	0.3436	0.0066	0.0815	0.0272	-0.1067	0.0899	-0.028	0.6289	-0.5713	0.0005	0.1231	0.424	-0.2394	0.5399	0.2376	0.6178	-0.0188	0.0389	-0.1611	0.1793
	Succinate	0.0349	0.221	0.1135	0.0375	0.1563	0.0381	0.0571	0.4186	-0.2202	0.8413	-0.0954	0.2126	-0.5427	0.0229	-0.1802	0.5885	-0.4701	0.0162	-0.332	0.8979	0.0074	0.4191
	Pcresol	0.114	0.2794	-0.1099	0.5426	0.234	0.4472	0.2352	0.1893	0.2138	0.1221	0.2162	0.1015	0.4454	0.0066	-0.0906	0.9195	0.2049	0.6163	0.0495	0.7523	0.0727	0.3325
	SIgA	0.0062	0.3048	-0.292	0.1897	-0.0286	0.8761	0.1464	0.0957	0.0985	0.3908	0.0468	0.636	0.1168	0.6677	0.1139	0.0127	0.1015	0.4934	0.1002	0.0017	-0.1572	0.4381

## Sheet: EFF CD-
		Microbiota
		Bifidobacteriaceae (rho)	p-value	Bacteroidaceae (rho)	p-value	Porphyromonadaceae (rho)	p-value	Streptococcaceae (rho)	p-value	Clostridiaceae (rho)	p-value	Lachnospiraceae (rho)	p-value	Peptostreptococcaceae (rho)	p-value	Ruminococcaceae (rho)	p-value	Veillonellaceae (rho)	p-value	Enterobacteriaceae (rho)	p-value	Verrucomicrobiaceae (rho)	p-value
Metabolites	Glutamate	0.1252	0.4496	-0.0017	0.9865	-0.2617	0.0079	-0.2619	0.884	-0.0434	0.5212	0.1768	0.7313	-0.3859	0.0606	0.0879	0.2662	0.1726	0.0735	-0.1467	0.5966	0.1694	0.7755
	Acetate	0.092	0.7692	0.0667	0.4221	0.015	0.8774	-0.0301	0.7738	-0.2219	0.9758	-0.0209	0.8861	0.1221	0.6101	0.0027	0.5267	0.3682	0.3675	0.053	0.1543	-0.1164	0.9614
	Butyrate	-0.0109	0.5951	0.0154	0.157	0.0987	0.7974	0.093	0.9192	0.0468	0.5833	0.3032	0.0306	0.111	0.7794	0.2927	0.0426	0.0598	0.9342	-0.3744	0.4052	0.0862	0.5613
	Propionate	0.141	0.6102	0.394	0.0492	0.2624	0.3273	-0.2612	0.1612	-0.468	0.0386	-0.1583	0.4442	-0.1403	0.7717	-0.0776	0.3942	0.3094	0.093	-0.1658	0.216	-0.0359	0.2489
	Succinate	-0.4202	0.0149	0.3811	0.1557	0.1188	0.1824	0.2722	0.1508	-0.3203	0.9149	-0.0332	0.7376	-0.1746	0.1227	-0.579	0.0085	-0.4448	0.0949	0.1754	0.3367	0.1414	0.6566
	Pcresol	0.1825	0.3124	-0.257	0.2866	0.1492	0.4038	-0.2768	0.4435	0.0055	0.9388	0.1327	0.5487	-0.2632	0.6023	0.1486	0.3193	0.1336	0.8008	-0.2072	0.2407	0.479	0.0237
	SIgA	-0.0948	0.4187	0.0763	0.8188	0.0552	0.2155	0.0462	0.0411	0.2376	0.5277	0.0475	0.8102	0.2057	0.7165	0.2404	0.214	0.2431	0.5454	0.0222	0.002	-0.2723	0.6029

## Sheet: EFF CD+ 
		Microbiota
		Bifidobacteriaceae (rho)	p-value	Bacteroidaceae (rho)	p-value	Porphyromonadaceae (rho)	p-value	Streptococcaceae (rho)	p-value	Clostridiaceae (rho)	p-value	Lachnospiraceae (rho)	p-value	Peptostreptococcaceae (rho)	p-value	Ruminococcaceae (rho)	p-value	Veillonellaceae (rho)	p-value	Enterobacteriaceae (rho)	p-value	Verrucomicrobiaceae (rho)	p-value
Metabolites	Glutamate	-0.1438	0.6207	0.059	0.3263	-0.0058	0.9315	0.0759	0.6232	0.009	0.9141	0.0227	0.8668	0.2549	0.243	0.2431	0.5778	0.1015	0.5471	0.0004	0.5227	0.133	0.4624
	Acetate	0.5534	0.0658	-0.3569	0.1344	-0.1093	0.7981	0.4113	0.1094	-0.1001	0.9041	0.4479	0.2908	-0.2473	0.4479	0.1074	0.3316	0.0246	0.9032	0.0337	0.2845	0.2517	0.6293
	Butyrate	0.1927	0.1052	-0.0596	0.4185	0.046	0.3567	0.0949	0.0584	-0.4293	0.295	0.2944	0.1023	-0.3429	0.6583	0.1008	0.9666	0.1338	0.296	-0.2467	0.3127	0.0923	0.792
	Propionate	0.0292	0.8883	0.2865	0.03	0.2343	0.3636	-0.1393	0.0193	-0.4909	0.0013	-0.1928	0.0091	-0.2892	0.2538	0.117	0.1961	-0.0662	0.1239	-0.3189	0.055	0.1756	0.5268
	Succinate	-0.0933	0.6723	0.3059	0.0477	-0.0105	0.6543	-0.007	0.4298	0.009	0.6462	-0.1738	0.4214	0.0663	0.8495	-0.1551	0.8691	-0.3287	0.0085	-0.1034	0.2149	-0.1703	0.6232
	Pcresol	0.1219	0.5088	-0.3085	0.1473	0.1048	0.8689	-0.0474	0.538	-0.008	0.5985	0.1572	0.8351	0.0747	0.1076	0.2943	0.1489	0.1768	0.8396	-0.1488	0.2419	0.3189	0.0637
	SIgA	-0.031	0.1331	-0.2579	0.8333	-0.2174	0.1374	0.0506	0.6302	0.4271	0.0066	0.1085	0.8905	0.2139	0.0245	-0.004	0.517	0.2548	0.856	0.4472	0.0382	0.0055	0.2833
